# Supplementary material for: Transcriptomic analysis of the antimicrobial activity of prodigiosin against Cutibacterium acnes
Source: Sci Rep. 2023 Oct 13;13:17412. doi: 10.1038/s41598-023-44612-7 (PMC10576067; doi:10.1038/s41598-023-44612-7)
Supplement: Supplementary file 3 — Supplementary Information. [file 41598_2023_44612_MOESM3_ESM.xlsx]

## Sheet: Supplementary Data 1
Cutibacterium acnes KCTC3314				Log(initial inoculum)	9.09
Prodigiosin (ug/mL)	OD600nm			Prodigiosin (ug/mL)	Log(Viable cells)		Log(Reduced inoculum)
	Avr	Stdev			Aver	Stdev
0	6.178	0.357		0	NT
0.78	1.981	0.045		0.78	NT
1.56	1.7	0.109		1.56	NT
3.13	1.601	0.172		3.13	NT
6.25	1.482	0.025		6.25	NT
12.5	1.116	0.256		12.5	10.62	0.71	-1.53
25	0.057	0.035	MIC	25	9.07	0.45	0.02
50	-0.013	0.009		50	6.03	0.14	3.06	MBC
100	0	0.012		100	5.92	0.3	3.17
Cutibacterium acnes KCTC3320				Log(initial inoculum)	9.85
Prodigiosin (ug/mL)	OD600nm			Prodigiosin (ug/mL)	Log(Viable cells)		Log(Reduced inoculum)
	Avr	Stdev			Aver	Stdev
0	5.804	0.331		0	NT
0.78	3.591	0.161		0.78	NT
1.56	3.487	0.233		1.56	NT
3.13	3.19	0.257		3.13	NT
6.25	2.08	1.112		6.25	NT
12.5	1.084	0.237		12.5	8.48	0.78	1.37
25	0.011	0.014	MIC	25	6.52	0.32	3.33	MBC
50	0	0.017		50	6.08	0.04	3.77
100	0.002	0.013		100	6.03	0.44	3.82
Cutibacterium avidum KCTC5339				Log(initial inoculum)	9.07
Prodigiosin (ug/mL)	OD600nm			Prodigiosin (ug/mL)	Log(Viable cells)		Log(Reduced inoculum)
	Avr	Stdev			Aver	Stdev
0	4.894	0.659		0	NT
0.78	2.468	0.333		0.78	NT
1.56	1.713	0.067		1.56	NT
3.13	1.645	0.051		3.13	NT
6.25	1.354	0.199		6.25	NT
12.5	1.3	0.117		12.5	9.82	0.9	-0.75
25	0.072	0.061	MIC	25	9.06	0.51	0.01
50	-0.04	0.057		50	6.03	0.31	3.04	MBC
100	-0.014	0.035		100	6.01	0.18	3.06
Cutibacterium granulogum KCTC5747				Log(initial inoculum)	8.9
Prodigiosin (ug/mL)	OD600nm			Prodigiosin (ug/mL)	Log(Viable cells)		Log(Reduced inoculum)
	Avr	Stdev			Aver	Stdev
0	3.1	0.388		0	NT
0.78	1.307	0.042		0.78	NT
1.56	1.11	0.074		1.56	NT
3.13	1.103	0.099		3.13	NT
6.25	0.943	0.096		6.25	NT
12.5	1.01	0.096		12.5	9.43	0.61	-0.53
25	-0.017	0.014	MIC	25	7.16	0.21	1.74
50	-0.012	0.019		50	5.94	0.25	2.96
100	0.009	0.016		100	4.99	0.92	3.91	MBC

## Sheet: Supplemetary Data 2
	Strain		KCTC 3314		Strain		KCTC 3314
	Medium		BHI/None		Medium		BHI/PDG
	Specific growth rate		0.143591		Specific growth rate
	Time (h)	OD600nm			Time (h)	OD600nm
		Average	Stdev			Average	Stdev
	0	0.154667	0.00404145		0	0.154667	0.00404145
	3	0.218	0.0103923		3	0.218	0.0103923
	6	0.339667	0.0263122		6	0.339667	0.0263122
	6.5	0.364667	0.0273008		6.5	0.364667	0.0273008
	9.5	0.600667	0.0674487		9.5	0.447333	0.0387986
	12	0.86	0.112694		12	0.458333	0.0529937
	16	1.42667	0.234645		16	0.465	0.0694622
	20	1.95333	0.180093		20	0.433333	0.0472582
	24	2.59	0.132288		24	0.403333	0.0585947
	28	2.49	0.0888819		28	0.41	0.06
	32	2.29333	0.276466		32	0.463333	0.0208167
	36	2.53667	0.306649		36	0.436667	0.0750555
	40	2.46333	0.219393		40	0.446667	0.0472582
	44	2.63	0.150997		44	0.406667	0.064291
	48	2.60667	0.110151		48	0.426667	0.0814453
	Strain		KCTC 3320		Strain		KCTC 3320
	Medium		BHI/None		Medium		BHI/PDG
	Specific growth rate		0.136769		Specific growth rate
	Time (h)	OD600nm			Time (h)	OD600nm
		Average	Stdev			Average	Stdev
	0	0.168	0.0121655		0	0.168	0.0121655
	3	0.196667	0.0109697		3	0.196667	0.0109697
	6	0.239333	0.00750555		6	0.239333	0.00750555
	9	0.328333	0.0115902		9	0.328333	0.0115902
	10	0.361667	0.0200083		10	0.441333	0.0125033
	12	0.518667	0.0231805		12	0.469333	0.0220303
	13	0.57	0.0250599		13	0.476667	0.0211975
	16	0.821667	0.025658		16	0.501667	0.0125831
	20	1.09667	0.0321455		20	0.513333	0.0503322
	24	1.47333	0.0550757		24	0.486667	0.0351188
	28	1.78	0.0173205		28	0.486667	0.0288675
	32	2.19667	0.193477		32	0.49	0.02
	36	2.31667	0.0305505		36	0.493333	0.011547
	40	2.50333	0.315331		40	0.51	0
	44	2.52667	0.371124		44	0.47	0.01
	48	2.53	0.390384		48	0.516667	0.0351188
	Strain		KCTC 3314		Strain		KCTC 3314
	Medium		RCM/None		Medium		RCM/PDG
	Specific growth rate		0.159358		Specific growth rate
	Time (h)	OD600nm			Time (h)	OD600nm
		Average	Stdev			Average	Stdev
	0	0.171667	0.00208167		0	0.171667	0.00208167
	3	0.266333	0.0482321		3	0.266333	0.0482321
	4.5	0.304667	0.0011547		4.5	0.304667	0.0011547
	6	0.375333	0.0352751		6	0.375333	0.0352751
	9	0.650667	0.0061101		9	0.498667	0.00986577
	12	1.00667	0.00288675		12	0.51	0.0173205
	16	1.48333	0.0378594		16	0.49	0.05
	20	2.19667	0.119304		20	0.473333	0.0251661
	24	3.07333	0.162583		24	0.466667	0.0305505
	28	3.82333	0.122202		28	0.453333	0.0152753
	32	4.42333	0.15885		32	0.476667	0.0152753
	36	4.85667	0.267644		36	0.433333	0.0288675
	40	5	0.236432		40	0.44	0.01
	44	5.09667	0.296704		44	0.44	0.0173205
	48	5.08667	0.0986577		48	0.433333	0.011547
	Strain		KCTC 3320		Strain		KCTC 3320
	Medium		RCM/None		Medium		RCM/PDG
	Specific growth rate		0.112616		Specific growth rate
	Time (h)	OD600nm			Time (h)	OD600nm
		Average	Stdev			Average	Stdev
	0	0.181667	0.0120968		0	0.181667	0.0120968
	3	0.247667	0.0421466		3	0.247667	0.0421466
	4.5	0.271333	0.0439356		4.5	0.271333	0.0439356
	6	0.296	0.0571664		6	0.296	0.0571664
	7.5	0.352667	0.0847368		7.5	0.352667	0.0847368
	9	0.404667	0.0283784		9	0.413333	0.0273008
	10.5	0.483333	0.0318957		10.5	0.404	0.02
	12	0.575	0.04		12	0.408333	0.0251661
	16	0.79	0.06245		16	0.376667	0.0472582
	20	1.39667	0.070946		20	0.383333	0.0493288
	24	2.02667	0.128582		24	0.366667	0.0404145
	28	2.68667	0.188237		28	0.37	0.034641
	32	2.91333	0.0757188		32	0.356667	0.0404145
	36	2.96	0.0818535		36	0.36	0.0458258
	40	2.94667	0.102632		40	0.356667	0.0550757
	44	2.77667	0.061101		44	0.353333	0.0585947
	48	2.54667	0.158219		48	0.366667	0.090185

## Sheet: Supplementary Data 3
		Fold change	p-value	Annotation
ID	Gene symbol	P /C	P /C	Gene ID	EntrezID	KEGG No.	COG annotation	COG	KEGG pathway			KO number	Enzymes
1952	nuoI	0.0903196	0.00829772	nuoI	2931976	PPA1928	NADH-quinone oxidoreductase subunit I	R	09100 Metabolism	09102 Energy metabolism	00190 Oxidative phosphorylation [PATH:pac00190]	K00338	nuoI; NADH-quinone oxidoreductase subunit I [EC:7.1.1.2]
1954	PPA_RS09705	0.0908556	0.0449272	PPA_RS09705	2931308	PPA1930	NADH dehydrogenase subunit G	I	09100 Metabolism	09102 Energy metabolism	00190 Oxidative phosphorylation [PATH:pac00190]	K00336	nuoG; NADH-quinone oxidoreductase subunit G [EC:7.1.1.2]
1257	PPA_RS06270	0.101804	0.0283177	PPA_RS06270	2932415	PPA1242	ATP synthase subunit delta	#N/A	09100 Metabolism	09102 Energy metabolism	00190 Oxidative phosphorylation [PATH:pac00190]	K02113	ATPF1D; F-type H+-transporting ATPase subunit delta
1947	nuoN	0.10293	0.0373797	nuoN	2931182	PPA1922	NADH-quinone oxidoreductase subunit N	C	09100 Metabolism	09102 Energy metabolism	00190 Oxidative phosphorylation [PATH:pac00190]	K00343	nuoN; NADH-quinone oxidoreductase subunit N [EC:7.1.1.2]
1951	PPA_RS09690	0.111481	0.0305067	PPA_RS09690	2931961	PPA1926	NADH:ubiquinone oxidoreductase subunit J	C	09100 Metabolism	09102 Energy metabolism	00190 Oxidative phosphorylation [PATH:pac00190]	K00339	nuoJ; NADH-quinone oxidoreductase subunit J [EC:7.1.1.2]
1171	ruvA	0.111847	0.0488371	ruvA	2932982	PPA1159	Holliday junction DNA helicase RuvA	P	09120 Genetic Information Processing	09124 Replication and repair	03440 Homologous recombination [PATH:pac03440]	K03550	ruvA; holliday junction DNA helicase RuvA [EC:5.6.2.4]
150	PPA_RS00765	0.116257	0.000245013	PPA_RS00765	2931211	PPA0149	glycosyl transferase family 1	J	#N/A	#N/A	#N/A	#N/A	#N/A
1958	PPA_RS09725	0.118896	0.0215215	PPA_RS09725	2931326	PPA1934	NADH dehydrogenase subunit C	N	09100 Metabolism	09102 Energy metabolism	00190 Oxidative phosphorylation [PATH:pac00190]	K00332	nuoC; NADH-quinone oxidoreductase subunit C [EC:7.1.1.2]
1953	nuoH	0.119158	0.0312325	nuoH	2931977	PPA1929	NADH-quinone oxidoreductase subunit H	N	09100 Metabolism	09102 Energy metabolism	00190 Oxidative phosphorylation [PATH:pac00190]	K00337	nuoH; NADH-quinone oxidoreductase subunit H [EC:7.1.1.2]
2201	PPA_RS10990	0.120524	0.0265047	PPA_RS10990	2932246	PPA2181	hypothetical protein	F	#N/A	#N/A	#N/A	#N/A	#N/A
1405	PPA_RS12740	0.123755	0.0122484	PPA_RS12740	30769389		#N/A	#N/A	#N/A	#N/A	#N/A	#N/A	#N/A
1957	PPA_RS09720	0.132527	0.0299409	PPA_RS09720	2931269	PPA1933	NADH-quinone oxidoreductase subunit D	I	09100 Metabolism	09102 Energy metabolism	00190 Oxidative phosphorylation [PATH:pac00190]	K00333	nuoD; NADH-quinone oxidoreductase subunit D [EC:7.1.1.2]
149	wecB	0.145446	0.000934163	wecB	2933074	PPA0148	UDP-N-acetylglucosamine 2-epimerase	C	09100 Metabolism	09101 Carbohydrate metabolism	00520 Amino sugar and nucleotide sugar metabolism [PATH:pac00520]	K01791	wecB; UDP-N-acetylglucosamine 2-epimerase (non-hydrolysing) [EC:5.1.3.14
1258	PPA_RS06275	0.146276	0.0441393	PPA_RS06275	2932428	PPA1243	ATP synthase subunit b	#N/A	09100 Metabolism	09102 Energy metabolism	00190 Oxidative phosphorylation [PATH:pac00190]	K02109	ATPF0B; F-type H+-transporting ATPase subunit b
1604	PPA_RS07930	0.146917	0.00273702	PPA_RS07930	2931944	PPA1574	membrane protein	M	#N/A	#N/A	#N/A	#N/A	#N/A
2267	PPA_RS11330	0.163617	0.00957464	PPA_RS11330	2931783	PPA2239	G5 domain protein	M	#N/A	#N/A	#N/A	#N/A	#N/A
1193	PPA_RS05950	0.169656	0.0276747	PPA_RS05950	2932283	PPA1181	shikimate 5-dehydrogenase	C	#N/A	#N/A	#N/A	#N/A	#N/A
2243	PPA_RS11210	0.172285	0.0441118	PPA_RS11210	2931162	PPA2218	hypothetical protein	G	#N/A	#N/A	#N/A	#N/A	#N/A
2266	PPA_RS11325	0.174479	0.0048998	PPA_RS11325	2931795	PPA2238	transcriptional regulator	E	#N/A	#N/A	#N/A	#N/A	#N/A
930	PPA_RS04635	0.180579	0.0463673	PPA_RS04635	2932695	PPA0917	16S rRNA methyltransferase	J	#N/A	#N/A	#N/A	#N/A	#N/A
1423	recN	0.181597	0.00244217	recN	2931745	PPA1394	DNA repair protein RecN	#N/A	#N/A	#N/A	#N/A	#N/A	#N/A
2384	PPA_RS11850	0.182244	0.0256381	PPA_RS11850	2931556	PPA2346	alanine racemase	I	#N/A	#N/A	#N/A	#N/A	#N/A
1409	PPA_RS06980	0.182979	0.0318824	PPA_RS06980	2931536	PPA1381	transcriptional regulator	#N/A	#N/A	#N/A	#N/A	#N/A	#N/A
1378	PPA_RS06815	0.184092	0.0075155	PPA_RS06815	2931473	PPA1352	cell division protein	#N/A	09130 Environmental Information Processing	09131 Membrane transport	02010 ABC transporters [PATH:pac02010]	K09811	ftsX; cell division transport system permease protein
914	menD	0.184236	0.0214147	menD	2930918	PPA0903	2-succinyl-5-enolpyruvyl-6-hydroxy-3- cyclohexene-1-carboxylate synthase	J	09100 Metabolism	09108 Metabolism of cofactors and vitamins	00130 Ubiquinone and other terpenoid-quinone biosynthesis [PATH:pac00130]	K02551	menD; 2-succinyl-5-enolpyruvyl-6-hydroxy-3-cyclohexene-1-carboxylate syn
1421	PPA_RS13910	0.185389	0.047949	PPA_RS13910	62675450		#N/A	#N/A	#N/A	#N/A	#N/A	#N/A	#N/A
1351	secA	0.188497	0.00434776	secA	2931940	PPA1333	preprotein translocase subunit SecA	#N/A	09120 Genetic Information Processing	09123 Folding, sorting and degradation	03060 Protein export [PATH:pac03060]	K03070	secA; preprotein translocase subunit SecA [EC:7.4.2.8]
1263	PPA_RS06300	0.192574	0.0243807	PPA_RS06300	2932373	PPA1248	UDP-phosphate alpha-N-acetylglucosaminyl 1-phosphate transferase	#N/A	09100 Metabolism	09107 Glycan biosynthesis and metabolism	00542 O-Antigen repeat unit biosynthesis [PATH:pac00542]	K02851	wecA; UDP-GlcNAc:undecaprenyl-phosphate/decaprenyl-phosphate GlcNAc-1-ph
1418	PPA_RS07020	0.194237	0.0030838	PPA_RS07020	2931900	PPA1389	ADP-ribose pyrophosphatase	#N/A	#N/A	#N/A	#N/A	#N/A	#N/A
1422	PPA_RS07035	0.194949	0.00650517	PPA_RS07035	2931851	PPA1393	hypothetical protein	R	#N/A	#N/A	#N/A	#N/A	#N/A
1862	map	0.199086	0.0408845	map	2932835	PPA1833	methionine aminopeptidase	K L	#N/A	#N/A	#N/A	#N/A	#N/A
263	tilS	0.200672	0.0276492	tilS	2931259	PPA0258	tRNA(Ile)-lysidine synthase	I	#N/A	#N/A	#N/A	#N/A	#N/A
974	cysK	0.202259	0.0220273	cysK	2932802	PPA0963	cysteine synthase	R	09100 Metabolism	09102 Energy metabolism	00920 Sulfur metabolism [PATH:pac00920]	K01738	cysK; cysteine synthase [EC:2.5.1.47]
311	hemH	0.202448	0.0202832	hemH	2932271	PPA0308	ferrochelatase	N	09100 Metabolism	09108 Metabolism of cofactors and vitamins	00860 Porphyrin metabolism [PATH:pac00860]	K01772	hemH; protoporphyrin/coproporphyrin ferrochelatase [EC:4.98.1.1 4.99.1.
989	PPA_RS04925	0.202845	0.0345803	PPA_RS04925	2932931	PPA0975	hypothetical protein	J	#N/A	#N/A	#N/A	#N/A	#N/A
249	tmk	0.207638	0.0462915	tmk	2932448	PPA0243	thymidylate kinase	I	09100 Metabolism	09104 Nucleotide metabolism	00240 Pyrimidine metabolism [PATH:pac00240]	K00943	tmk; dTMP kinase [EC:2.7.4.9]
1944	cobF	0.207993	0.0372583	cobF	2931931	PPA1920	precorrin 6A synthase	E	09100 Metabolism	09108 Metabolism of cofactors and vitamins	00860 Porphyrin metabolism [PATH:pac00860]	K02228	cobF; precorrin-6A synthase [EC:2.1.1.152]
287	PPA_RS01465	0.210827	0.0481417	PPA_RS01465	2931985	PPA0284	allophanate hydrolase	R	#N/A	#N/A	#N/A	#N/A	#N/A
1815	tsaD	0.210849	0.0277825	tsaD	2932649	PPA1782	tRNA N6-adenosine threonylcarbamoyltransferase	E P	#N/A	#N/A	#N/A	#N/A	#N/A
1176	PPA_RS05865	0.211624	0.0396974	PPA_RS05865	2931796	PPA1164	adenine phosphoribosyltransferase	J	09100 Metabolism	09104 Nucleotide metabolism	00230 Purine metabolism [PATH:pac00230]	K00759	APRT; adenine phosphoribosyltransferase [EC:2.4.2.7]
1379	ftsE	0.215689	0.0164811	ftsE	2931833	PPA1353	cell division protein FtsE	#N/A	09130 Environmental Information Processing	09131 Membrane transport	02010 ABC transporters [PATH:pac02010]	K09812	ftsE; cell division transport system ATP-binding protein
1893	PPA_RS09390	0.219027	0.0463038	PPA_RS09390	2931408	PPA1868	hypothetical protein	C P	#N/A	#N/A	#N/A	#N/A	#N/A
1175	secF	0.221907	0.00518624	secF	2932278	PPA1163	preprotein translocase subunit SecF	J	09120 Genetic Information Processing	09123 Folding, sorting and degradation	03060 Protein export [PATH:pac03060]	K03074	secF; preprotein translocase subunit SecF
176	cydB	0.224426	0.0230053	cydB	2931693	PPA0175	cytochrome C oxidase assembly protein	H	09100 Metabolism	09102 Energy metabolism	00190 Oxidative phosphorylation [PATH:pac00190]	K00426	cydB; cytochrome bd ubiquinol oxidase subunit II [EC:7.1.1.7]
1177	PPA_RS05870	0.226677	0.0232173	PPA_RS05870	2932014	PPA1165	ion channel protein	R	#N/A	#N/A	#N/A	#N/A	#N/A
1220	prcA	0.228741	0.0251593	prcA	2932482	PPA1207	20S proteasome subunit alpha	E	09120 Genetic Information Processing	09123 Folding, sorting and degradation	03050 Proteasome [PATH:pac03050]	K03432	psmA; proteasome alpha subunit [EC:3.4.25.1]
310	PPA_RS01580	0.230249	0.000764683	PPA_RS01580	2932189	PPA0307	glutamyl-tRNA reductase	C R	09100 Metabolism	09108 Metabolism of cofactors and vitamins	00860 Porphyrin metabolism [PATH:pac00860]	K02492	hemA; glutamyl-tRNA reductase [EC:1.2.1.70]
2163	PPA_RS10795	0.234248	0.0489631	PPA_RS10795	2932410	PPA2144	membrane protein	F	#N/A	#N/A	#N/A	#N/A	#N/A
915	PPA_RS04570	0.235527	0.00345314	PPA_RS04570	2930919	PPA0904	isochorismate synthase	J K L	09100 Metabolism	09108 Metabolism of cofactors and vitamins	00130 Ubiquinone and other terpenoid-quinone biosynthesis [PATH:pac00130]	K02552	menF; menaquinone-specific isochorismate synthase [EC:5.4.4.2]
853	rsfS	0.237695	0.0173488	rsfS	2931604	PPA0837	ribosome silencing factor RsfS	Q	#N/A	#N/A	#N/A	#N/A	#N/A
1170	ruvC	0.238773	0.0299756	ruvC	2931418	PPA1158	Holliday junction DNA helicase	O	09120 Genetic Information Processing	09124 Replication and repair	03440 Homologous recombination [PATH:pac03440]	K01159	ruvC; crossover junction endodeoxyribonuclease RuvC [EC:3.1.21.10]
10	gyrA	0.239312	0.000367321	gyrA	2932020	PPA0010	DNA gyrase subunit A	J	#N/A	#N/A	#N/A	#N/A	#N/A
1393	PPA_RS06900	0.240317	0.0112391	PPA_RS06900	2931910	PPA1365	CAAX amino protease	#N/A	#N/A	#N/A	#N/A	#N/A	#N/A
2018	PPA_RS10020	0.241463	0.0339209	PPA_RS10020	2933000	PPA1992	adenylosuccinate lyase	S	09100 Metabolism	09104 Nucleotide metabolism	00230 Purine metabolism [PATH:pac00230]	K01756	purB; adenylosuccinate lyase [EC:4.3.2.2]
1905	PPA_RS09465	0.243255	0.0134675	PPA_RS09465	2931041	PPA1883	DNA-directed RNA polymerase subunit beta'	C	09120 Genetic Information Processing	09121 Transcription	03020 RNA polymerase [PATH:pac03020]	K03046	rpoC; DNA-directed RNA polymerase subunit beta' [EC:2.7.7.6]
1731	purE	0.247615	0.0200933	purE	2930959	PPA1701	phosphoribosylaminoimidazole carboxylase	#N/A	09100 Metabolism	09104 Nucleotide metabolism	00230 Purine metabolism [PATH:pac00230]	K01588	purE; 5-(carboxyamino)imidazole ribonucleotide mutase [EC:5.4.99.18]
156	hrpB	0.24918	0.00159055	hrpB	2931102	PPA0155	helicase	U	#N/A	#N/A	#N/A	#N/A	#N/A
1256	PPA_RS06265	0.250352	0.0400214	PPA_RS06265	2932468	PPA1241	ATP synthase subunit alpha	#N/A	09100 Metabolism	09102 Energy metabolism	00190 Oxidative phosphorylation [PATH:pac00190]	K02111	ATPF1A; F-type H+/Na+-transporting ATPase subunit alpha [EC:7.1.2.2 7.2
1995	PPA_RS09910	0.253329	0.00209348	PPA_RS09910	2932786	PPA1969	phosphoribosylaminoimidazole synthetase	O	09100 Metabolism	09104 Nucleotide metabolism	00230 Purine metabolism [PATH:pac00230]	K01933	purM; phosphoribosylformylglycinamidine cyclo-ligase [EC:6.3.3.1]
1833	rpsI	0.255002	0.00834129	rpsI	2932010	PPA1802	30S ribosomal protein S9	I	09120 Genetic Information Processing	09122 Translation	03010 Ribosome [PATH:pac03010]	K02996	RP-S9; small subunit ribosomal protein S9
854	PPA_RS04270	0.255999	0.026535	PPA_RS04270	2932730	PPA0838	phosphoglycerate mutase	F	#N/A	#N/A	#N/A	#N/A	#N/A
1469	trmD	0.257043	0.0232805	trmD	2931807	PPA1440	tRNA (guanine-N(1)-)-methyltransferase	C	#N/A	#N/A	#N/A	#N/A	#N/A
1413	PPA_RS12745	0.257318	0.012324	PPA_RS12745	30769390		#N/A	#N/A	#N/A	#N/A	#N/A	#N/A	#N/A
170	PPA_RS00865	0.259434	0.0384933	PPA_RS00865	2931225	PPA0169	hypothetical protein	E	#N/A	#N/A	#N/A	#N/A	#N/A
663	PPA_RS03310	0.259871	0.0264982	PPA_RS03310	2931657	PPA0645	sodium:proton antiporter	J	#N/A	#N/A	#N/A	#N/A	#N/A
1863	PPA_RS09235	0.262486	0.00999825	PPA_RS09235	2932797	PPA1834	adenylate kinase	L	09100 Metabolism	09104 Nucleotide metabolism	00230 Purine metabolism [PATH:pac00230]	K00939	adk; adenylate kinase [EC:2.7.4.3]
1265	prmC	0.270342	0.0452017	prmC	2932355	PPA1250	methylase	#N/A	#N/A	#N/A	#N/A	#N/A	#N/A
1330	PPA_RS06595	0.271258	0.0325173	PPA_RS06595	2933002	PPA1310	protease	#N/A	#N/A	#N/A	#N/A	#N/A	#N/A
248	PPA_RS01260	0.272041	0.0106412	PPA_RS01260	2932298	PPA0242	hypothetical protein	G	#N/A	#N/A	#N/A	#N/A	#N/A
2350	PPA_RS13725	0.276051	0.0302363	PPA_RS13725	43445325		#N/A	#N/A	#N/A	#N/A	#N/A	#N/A	#N/A
219	PPA_RS01105	0.276283	0.00349376	PPA_RS01105	2932990	PPA0211	hydrolase	H R	#N/A	#N/A	#N/A	#N/A	#N/A
1787	pcrA	0.276436	0.019432	pcrA	2931374	PPA1756	ATP-dependent DNA helicase	J	09120 Genetic Information Processing	09124 Replication and repair	03420 Nucleotide excision repair [PATH:pac03420]	K03657	uvrD; ATP-dependent DNA helicase UvrD/PcrA [EC:5.6.2.4]
1338	nudC	0.276864	0.0408711	nudC	2931339	PPA1318	NADH pyrophosphatase	#N/A	09100 Metabolism	09108 Metabolism of cofactors and vitamins	00760 Nicotinate and nicotinamide metabolism [PATH:pac00760]	K03426	E3.6.1.22; NAD+ diphosphatase [EC:3.6.1.22]
948	era	0.283402	0.00585679	era	2931431	PPA0939	GTPase Era	J	#N/A	#N/A	#N/A	#N/A	#N/A
906	PPA_RS04520	0.284348	0.0351931	PPA_RS04520	2931857	PPA0893	leucyl-tRNA synthetase	C	09120 Genetic Information Processing	09122 Translation	00970 Aminoacyl-tRNA biosynthesis [PATH:pac00970]	K01869	LARS; leucyl-tRNA synthetase [EC:6.1.1.4]
1266	prfA	0.285138	0.00789578	prfA	2932198	PPA1252	peptide chain release factor 1	#N/A	#N/A	#N/A	#N/A	#N/A	#N/A
1417	PPA_RS07015	0.285182	0.040567	PPA_RS07015	2932021	PPA1388	tyrosine recombinase XerD	#N/A	#N/A	#N/A	#N/A	#N/A	#N/A
1174	secD	0.285282	0.033435	secD	2933147	PPA1162	preprotein translocase subunit SecD	O	09120 Genetic Information Processing	09123 Folding, sorting and degradation	03060 Protein export [PATH:pac03060]	K03072	secD; preprotein translocase subunit SecD
1716	PPA_RS08530	0.285637	0.00359467	PPA_RS08530	2930975	PPA1687	cation diffusion facilitator transporter	P	#N/A	#N/A	#N/A	#N/A	#N/A
2019	purD	0.286994	0.035553	purD	2931300	PPA1993	phosphoribosylamine--glycine ligase	C	09100 Metabolism	09104 Nucleotide metabolism	00230 Purine metabolism [PATH:pac00230]	K01945	purD; phosphoribosylamine---glycine ligase [EC:6.3.4.13]
51	PPA_RS00250	0.290778	0.00382822	PPA_RS00250	2932665	PPA0053	ABC transporter substrate-binding protein	#N/A	#N/A	#N/A	#N/A	#N/A	#N/A
1255	PPA_RS06260	0.291459	0.0133533	PPA_RS06260	2932454	PPA1240	ATP synthase subunit gamma	#N/A	09100 Metabolism	09102 Energy metabolism	00190 Oxidative phosphorylation [PATH:pac00190]	K02115	ATPF1G; F-type H+-transporting ATPase subunit gamma
1795	guaA	0.292043	0.00344507	guaA	2933057	PPA1764	GMP synthase	J	09100 Metabolism	09104 Nucleotide metabolism	00230 Purine metabolism [PATH:pac00230]	K01951	guaA; GMP synthase (glutamine-hydrolysing) [EC:6.3.5.2]
1026	rny	0.296842	0.013436	rny	2932113	PPA1014	ribonuclease Y	J	09120 Genetic Information Processing	09123 Folding, sorting and degradation	03018 RNA degradation [PATH:pac03018]	K18682	rny; ribonucrease Y [EC:3.1.-.-]
421	PPA_RS02140	0.298978	0.00721069	PPA_RS02140	2932993	PPA0423	cobalamin biosynthesis protein	F	09100 Metabolism	09108 Metabolism of cofactors and vitamins	00860 Porphyrin metabolism [PATH:pac00860]	K03795	cbiX; sirohydrochlorin cobaltochelatase [EC:4.99.1.3]
913	PPA_RS04560	0.30069	0.0491169	PPA_RS04560	2930958	PPA0902	O-succinylbenzoate synthase	E	09100 Metabolism	09108 Metabolism of cofactors and vitamins	00130 Ubiquinone and other terpenoid-quinone biosynthesis [PATH:pac00130]	K02549	menC; o-succinylbenzoate synthase [EC:4.2.1.113]
1191	ruvX	0.30152	0.0423513	ruvX	2931146	PPA1179	Holliday junction DNA helicase	E	#N/A	#N/A	#N/A	#N/A	#N/A
839	PPA_RS04190	0.302826	0.0257996	PPA_RS04190	2931824	PPA0822	hypothetical protein	J	#N/A	#N/A	#N/A	#N/A	#N/A
1103	PPA_RS05500	0.305729	0.0135093	PPA_RS05500	2931484	PPA1089	formate permease	H	#N/A	#N/A	#N/A	#N/A	#N/A
1414	PPA_RS07000	0.306006	0.0488248	PPA_RS07000	2930909	PPA1385	RNA pseudouridine synthase	#N/A	#N/A	#N/A	#N/A	#N/A	#N/A
326	PPA_RS01665	0.306367	0.0174859	PPA_RS01665	2932489	PPA0325	thioredoxin	P	#N/A	#N/A	#N/A	#N/A	#N/A
1864	secY	0.306751	0.022604	secY	2932811	PPA1835	preprotein translocase subunit SecY	L	09120 Genetic Information Processing	09123 Folding, sorting and degradation	03060 Protein export [PATH:pac03060]	K03076	secY; preprotein translocase subunit SecY
282	PPA_RS01440	0.312123	0.0352002	PPA_RS01440	2932569	PPA0279	multidrug transporter	H	#N/A	#N/A	#N/A	#N/A	#N/A
1182	PPA_RS05895	0.313078	0.0376843	PPA_RS05895	2931168	PPA1170	membrane protein	#N/A	#N/A	#N/A	#N/A	#N/A	#N/A
1429	PPA_RS07075	0.313619	0.0471044	PPA_RS07075	2931775	PPA1401	hydrolase	#N/A	09100 Metabolism	09103 Lipid metabolism	00561 Glycerolipid metabolism [PATH:pac00561]	K06117	E3.1.3.21; glycerol-1-phosphatase [EC:3.1.3.21]
1925	PPA_RS09565	0.314582	0.00496442	PPA_RS09565	2933202	PPA1901	NADH dehydrogenase	J	09100 Metabolism	09102 Energy metabolism	00190 Oxidative phosphorylation [PATH:pac00190]	K00338	nuoI; NADH-quinone oxidoreductase subunit I [EC:7.1.1.2]
573	PPA_RS12260	0.316653	0.0118052	PPA_RS12260	30769293		#N/A	#N/A	#N/A	#N/A	#N/A	#N/A	#N/A
1146	PPA_RS05710	0.319565	0.0315199	PPA_RS05710	2932144	PPA1132	tryptophan synthase subunit alpha	R	09100 Metabolism	09105 Amino acid metabolism	00260 Glycine, serine and threonine metabolism [PATH:pac00260]	K01695	trpA; tryptophan synthase alpha chain [EC:4.2.1.20]
177	PPA_RS00900	0.322773	0.0340209	PPA_RS00900	2931733	PPA0176	cytochrome BD ubiquinol oxidase subunit I	V	09100 Metabolism	09102 Energy metabolism	00190 Oxidative phosphorylation [PATH:pac00190]	K00425	cydA; cytochrome bd ubiquinol oxidase subunit I [EC:7.1.1.7]
1195	PPA_RS05960	0.325156	0.0308233	PPA_RS05960	2933131	PPA1183	shikimate kinase	I	09100 Metabolism	09105 Amino acid metabolism	00400 Phenylalanine, tyrosine and tryptophan biosynthesis [PATH:pac00400]	K00891	aroK; shikimate kinase [EC:2.7.1.71]
929	dnaJ	0.326658	0.0249424	dnaJ	2932582	PPA0916	molecular chaperone DnaJ	K	#N/A	#N/A	#N/A	#N/A	#N/A
992	PPA_RS04940	0.327044	0.0157565	PPA_RS04940	2931187	PPA0978	YggS family pyridoxal phosphate enzyme	E	#N/A	#N/A	#N/A	#N/A	#N/A
1798	PPA_RS08920	0.33144	0.0388862	PPA_RS08920	2931467	PPA1766	chorismate mutase	E	09100 Metabolism	09105 Amino acid metabolism	00400 Phenylalanine, tyrosine and tryptophan biosynthesis [PATH:pac00400]	K04092	tyrA1; chorismate mutase [EC:5.4.99.5]
420	cobJ	0.332383	0.00441614	cobJ	2931607	PPA0422	tetrapyrrole methylase	E	09100 Metabolism	09108 Metabolism of cofactors and vitamins	00860 Porphyrin metabolism [PATH:pac00860]	K13541	cbiGH-cobJ; cobalt-precorrin 5A hydrolase / cobalt-factor III methyltran
1163	PPA_RS05800	0.332569	0.00979245	PPA_RS05800	2931018	PPA1151	membrane protein	D	#N/A	#N/A	#N/A	#N/A	#N/A
133	PPA_RS00680	0.334739	0.0128032	PPA_RS00680	2932130	PPA0132	polymerase	J O	#N/A	#N/A	#N/A	#N/A	#N/A
1067	PPA_RS05315	0.337082	0.0472587	PPA_RS05315	2931558	PPA1055	hypothetical protein	J	#N/A	#N/A	#N/A	#N/A	#N/A
143	PPA_RS00730	0.348722	0.0495385	PPA_RS00730	2931189	PPA0142	PTS lactose transporter subunit IIC	O	09100 Metabolism	09101 Carbohydrate metabolism	00051 Fructose and mannose metabolism [PATH:pac00051]	K02770	fruA; fructose PTS system EIIBC or EIIC component [EC:2.7.1.202]
62	PPA_RS00305	0.349564	0.0165533	PPA_RS00305	2932849	PPA0064	hydrolase	R	09100 Metabolism	09108 Metabolism of cofactors and vitamins	00740 Riboflavin metabolism [PATH:pac00740]	K20884	FHY; riboflavin kinase / FMN hydrolase [EC:2.7.1.26 3.1.3.102]
1329	PPA_RS06590	0.355002	0.00148072	PPA_RS06590	2932945	PPA1309	hypothetical protein	#N/A	#N/A	#N/A	#N/A	#N/A	#N/A
174	cydC	0.355913	0.0497879	cydC	2931242	PPA0173	ABC transporter ATP-binding protein	U	09130 Environmental Information Processing	09131 Membrane transport	02010 ABC transporters [PATH:pac02010]	K16012	cydC; ATP-binding cassette, subfamily C, bacterial CydC
323	PPA_RS01650	0.361845	0.00689174	PPA_RS01650	2932591	PPA0321	glutaredoxin	H	#N/A	#N/A	#N/A	#N/A	#N/A
2259	PPA_RS11285	0.366857	0.00711821	PPA_RS11285	2931860	PPA2231	rhodanese	J	#N/A	#N/A	#N/A	#N/A	#N/A
134	PPA_RS00685	0.368184	0.0184571	PPA_RS00685	2932251	PPA0133	chain-length determining protein	R	#N/A	#N/A	#N/A	#N/A	#N/A
1485	rpmF	0.371797	0.046013	rpmF	23324686		50S ribosomal protein L32	I	#N/A	#N/A	#N/A	#N/A	#N/A
1060	PPA_RS05280	0.372744	0.0281085	PPA_RS05280	2932763	PPA1048	phosphodiesterase	F	#N/A	#N/A	#N/A	#N/A	#N/A
2154	nrdG	0.376847	0.046191	nrdG	2932451	PPA2136	ribonucleoside-triphosphate reductase activating protein	R	#N/A	#N/A	#N/A	#N/A	#N/A
1068	PPA_RS05320	0.377998	0.0316134	PPA_RS05320	2931559	PPA1056	DNA-binding protein	J	#N/A	#N/A	#N/A	#N/A	#N/A
1147	PPA_RS05715	0.380627	0.00148372	PPA_RS05715	2931617	PPA1133	prolipoprotein diacylglyceryl transferase	J	#N/A	#N/A	#N/A	#N/A	#N/A
1909	rplA	0.383332	0.0394039	rplA	2931853	PPA1889	50S ribosomal protein L1	Q	09120 Genetic Information Processing	09122 Translation	03010 Ribosome [PATH:pac03010]	K02863	RP-L1; large subunit ribosomal protein L1
1715	aroQ	0.383374	0.0395717	aroQ	2930974	PPA1686	3-dehydroquinate dehydratase	H P	09100 Metabolism	09105 Amino acid metabolism	00400 Phenylalanine, tyrosine and tryptophan biosynthesis [PATH:pac00400]	K03786	aroQ; 3-dehydroquinate dehydratase II [EC:4.2.1.10]
1223	der	0.384219	0.0210257	der	2931410	PPA1210	ribosome-associated GTPase EngA	O	#N/A	#N/A	#N/A	#N/A	#N/A
1910	rplK	0.385758	0.0358601	rplK	2931911	PPA1890	50S ribosomal protein L11	J	09120 Genetic Information Processing	09122 Translation	03010 Ribosome [PATH:pac03010]	K02867	RP-L11; large subunit ribosomal protein L11
1407	PPA_RS06970	0.386288	0.0417746	PPA_RS06970	2930992	PPA1379	protein translocase TatA	#N/A	09120 Genetic Information Processing	09123 Folding, sorting and degradation	03060 Protein export [PATH:pac03060]	K03116	tatA; sec-independent protein translocase protein TatA
643	PPA_RS03215	0.386805	0.0278236	PPA_RS03215	2931686	PPA0625	NAD(P) transhydrogenase subunit alpha	P	09100 Metabolism	09108 Metabolism of cofactors and vitamins	00760 Nicotinate and nicotinamide metabolism [PATH:pac00760]	K00324	pntA; H+-translocating NAD(P) transhydrogenase subunit alpha [EC:1.6.1.2
152	PPA_RS00775	0.390392	0.0442115	PPA_RS00775	2931661	PPA0150	hypothetical protein	H	#N/A	#N/A	#N/A	#N/A	#N/A
574	PPA_RS02880	0.390957	0.0467006	PPA_RS02880	2931522	PPA0558	uracil-DNA glycosylase	V	09120 Genetic Information Processing	09124 Replication and repair	03410 Base excision repair [PATH:pac03410]	K03648	UNG; uracil-DNA glycosylase [EC:3.2.2.27]
63	PPA_RS00310	0.391389	0.0124725	PPA_RS00310	2931133	PPA0065	hypothetical protein	J	#N/A	#N/A	#N/A	#N/A	#N/A
1771	PPA_RS08800	0.39149	0.0212312	PPA_RS08800	2932051	PPA1742	hypothetical protein	C	#N/A	#N/A	#N/A	#N/A	#N/A
1183	PPA_RS05900	0.393184	0.0362721	PPA_RS05900	2931152	PPA1171	acetyltransferase	#N/A	#N/A	#N/A	#N/A	#N/A	#N/A
945	PPA_RS04725	0.399156	0.0235791	PPA_RS04725	2932821	PPA0936	phosphate starvation protein PhoH	J	#N/A	#N/A	#N/A	#N/A	#N/A
947	PPA_RS04735	0.401053	0.0153101	PPA_RS04735	2932346	PPA0938	membrane protein	H	#N/A	#N/A	#N/A	#N/A	#N/A
11	PPA_RS00060	0.401779	0.006843	PPA_RS00060	2931660	PPA0011	membrane protein	F	#N/A	#N/A	#N/A	#N/A	#N/A
838	PPA_RS04185	0.404395	0.0319154	PPA_RS04185	2931873	PPA0821	bifunctional folylpolyglutamate synthase/dihydrofolate synthase	F	09100 Metabolism	09108 Metabolism of cofactors and vitamins	00790 Folate biosynthesis [PATH:pac00790]	K11754	folC; dihydrofolate synthase / folylpolyglutamate synthase [EC:6.3.2.12
1801	mptB	0.405571	0.0260187	mptB	2933090	PPA1769	membrane protein	K E	#N/A	#N/A	#N/A	#N/A	#N/A
328	PPA_RS01675	0.407635	0.0473491	PPA_RS01675	2932375	PPA0327	cytochrome C biogenesis protein	O	#N/A	#N/A	#N/A	#N/A	#N/A
1415	PPA_RS07005	0.408256	0.0290844	PPA_RS07005	2931441	PPA1386	hypothetical protein	#N/A	#N/A	#N/A	#N/A	#N/A	#N/A
837	PPA_RS04180	0.411239	0.0222631	PPA_RS04180	2932033	PPA0820	electron transporter	F	#N/A	#N/A	#N/A	#N/A	#N/A
1253	PPA_RS06250	0.412224	0.0420902	PPA_RS06250	2932488	PPA1238	ATP synthase epsilon chain	#N/A	09100 Metabolism	09102 Energy metabolism	00190 Oxidative phosphorylation [PATH:pac00190]	K02114	ATPF1E; F-type H+-transporting ATPase subunit epsilon
169	PPA_RS00860	0.413655	0.040574	PPA_RS00860	2931716	PPA0168	iron-sulfur cluster-binding protein	R	#N/A	#N/A	#N/A	#N/A	#N/A
1315	PPA_RS06520	0.415874	0.0412861	PPA_RS06520	2932394	PPA1293	ribonuclease E	R	#N/A	#N/A	#N/A	#N/A	#N/A
2023	PPA_RS10045	0.417246	0.00288427	PPA_RS10045	2932137	PPA1997	N-acetylmannosamine-6-phosphate 2-epimerase	G	09100 Metabolism	09101 Carbohydrate metabolism	00520 Amino sugar and nucleotide sugar metabolism [PATH:pac00520]	K01788	nanE; N-acylglucosamine-6-phosphate 2-epimerase [EC:5.1.3.9]
724	ctaD	0.417288	0.0130414	ctaD	2933169	PPA0702	cytochrome C oxidase subunit I	M	09100 Metabolism	09102 Energy metabolism	00190 Oxidative phosphorylation [PATH:pac00190]	K02274	coxA; cytochrome c oxidase subunit I [EC:7.1.1.9]
230	nth	0.420572	0.023812	nth	23324558		endonuclease III	J	#N/A	#N/A	#N/A	#N/A	#N/A
1772	PPA_RS08805	0.420879	0.0034829	PPA_RS08805	2932227	PPA1743	bifunctional protein FolD	C	09100 Metabolism	09108 Metabolism of cofactors and vitamins	00670 One carbon pool by folate [PATH:pac00670]	K01491	folD; methylenetetrahydrofolate dehydrogenase (NADP+) / methenyltetrahyd
2291	PPA_RS13215	0.422339	0.0266582	PPA_RS13215	30769484		#N/A	#N/A	#N/A	#N/A	#N/A	#N/A	#N/A
1025	recX	0.425345	0.0302997	recX	2931891	PPA1013	recombination protein RecX	J	#N/A	#N/A	#N/A	#N/A	#N/A
607	PPA_RS03045	0.425383	0.0121566	PPA_RS03045	2931629	PPA0591	gamma-aminobutyrate permease	K	#N/A	#N/A	#N/A	#N/A	#N/A
2184	PPA_RS10895	0.425712	0.00426746	PPA_RS10895	2932323	PPA2164	beta-N-acetylglucosaminidase	C	09100 Metabolism	09101 Carbohydrate metabolism	00520 Amino sugar and nucleotide sugar metabolism [PATH:pac00520]	K01207	nagZ; beta-N-acetylhexosaminidase [EC:3.2.1.52]
1460	PPA_RS07225	0.426356	0.00187576	PPA_RS07225	2931854	PPA1431	hypothetical protein	C	#N/A	#N/A	#N/A	#N/A	#N/A
148	PPA_RS12045	0.434814	0.0356673	PPA_RS12045	30769250		#N/A	#N/A	#N/A	#N/A	#N/A	#N/A	#N/A
949	PPA_RS04745	0.436174	0.0206952	PPA_RS04745	2931432	PPA0940	hydrolase	I	#N/A	#N/A	#N/A	#N/A	#N/A
1222	cmk	0.438066	0.0274641	cmk	2931816	PPA1209	cytidylate kinase	J	09100 Metabolism	09104 Nucleotide metabolism	00240 Pyrimidine metabolism [PATH:pac00240]	K00945	cmk; CMP/dCMP kinase [EC:2.7.4.25]
1127	treS	0.442067	0.00138917	treS	2931468	PPA1113	trehalose synthase	#N/A	09100 Metabolism	09101 Carbohydrate metabolism	00500 Starch and sucrose metabolism [PATH:pac00500]	K05343	treS; maltose alpha-D-glucosyltransferase / alpha-amylase [EC:5.4.99.16
327	PPA_RS01670	0.44485	0.0304859	PPA_RS01670	2932417	PPA0326	cytochrome C biogenesis protein	M	#N/A	#N/A	#N/A	#N/A	#N/A
2056	PPA_RS10210	0.44692	0.0045532	PPA_RS10210	2931993	PPA2033	amino acid permease	C	#N/A	#N/A	#N/A	#N/A	#N/A
1724	PPA_RS08570	0.447281	0.00676634	PPA_RS08570	2931442	PPA1695	hypothetical protein	M	#N/A	#N/A	#N/A	#N/A	#N/A
1768	PPA_RS13670	0.456797	0.0400041	PPA_RS13670	43445314		#N/A	#N/A	#N/A	#N/A	#N/A	#N/A	#N/A
2344	PPA_RS11685	0.462258	0.0344781	PPA_RS11685	2933204	PPA2312	lipase/esterase	O	#N/A	#N/A	#N/A	#N/A	#N/A
2341	PPA_RS13275	0.463082	0.026048	PPA_RS13275	30769496		#N/A	#N/A	#N/A	#N/A	#N/A	#N/A	#N/A
1855	rplQ	0.463767	0.0036034	rplQ	2931791	PPA1825	50S ribosomal protein L17	J	09120 Genetic Information Processing	09122 Translation	03010 Ribosome [PATH:pac03010]	K02879	RP-L17; large subunit ribosomal protein L17
304	hemL	0.464497	0.0368338	hemL	2932116	PPA0301	glutamate-1-semialdehyde 2,1-aminomutase	C	09100 Metabolism	09108 Metabolism of cofactors and vitamins	00860 Porphyrin metabolism [PATH:pac00860]	K01845	hemL; glutamate-1-semialdehyde 2,1-aminomutase [EC:5.4.3.8]
1594	PPA_RS07880	0.464682	0.0312942	PPA_RS07880	2931108	PPA1564	OpcA protein	J	#N/A	#N/A	#N/A	#N/A	#N/A
1412	PPA_RS06995	0.469387	0.00129118	PPA_RS06995	23324677		peptidylprolyl isomerase	#N/A	#N/A	#N/A	#N/A	#N/A	#N/A
1738	PPA_RS08640	0.475226	0.00487742	PPA_RS08640	2930889	PPA1708	hypothetical protein	F P	#N/A	#N/A	#N/A	#N/A	#N/A
2225	PPA_RS11115	0.48128	0.00414556	PPA_RS11115	2933106	PPA2202	MFS transporter	H	#N/A	#N/A	#N/A	#N/A	#N/A
655	PPA_RS03270	0.485096	0.0150406	PPA_RS03270	2931662	PPA0637	cell division protein DivIVA	P	#N/A	#N/A	#N/A	#N/A	#N/A
988	PPA_RS04920	0.48599	0.0437694	PPA_RS04920	2932930	PPA0974	ATPase	J	#N/A	#N/A	#N/A	#N/A	#N/A
1219	prcB	0.486777	0.00908025	prcB	2931793	PPA1206	20S proteasome subunit beta	H	09120 Genetic Information Processing	09123 Folding, sorting and degradation	03050 Proteasome [PATH:pac03050]	K03433	psmB; proteasome beta subunit [EC:3.4.25.1]
1066	dut	0.488548	0.000880795	dut	2932091	PPA1054	deoxyuridine 5'-triphosphate nucleotidohydrolase	H	09100 Metabolism	09104 Nucleotide metabolism	00240 Pyrimidine metabolism [PATH:pac00240]	K01520	dut; dUTP pyrophosphatase [EC:3.6.1.23]
487	PPA_RS02455	0.493175	0.0481186	PPA_RS02455	2933081	PPA0483	phosphoserine aminotransferase	I	09100 Metabolism	09102 Energy metabolism	00680 Methane metabolism [PATH:pac00680]	K00831	serC; phosphoserine aminotransferase [EC:2.6.1.52]
303	PPA_RS01545	0.497033	0.00552392	PPA_RS01545	2932435	PPA0300	adenine glycosylase	F	09120 Genetic Information Processing	09124 Replication and repair	03410 Base excision repair [PATH:pac03410]	K03575	mutY; A/G-specific adenine glycosylase [EC:3.2.2.31]
1841	PPA_RS09130	2.00057	0.0238079	PPA_RS09130	2932975	PPA1812	ABC transporter permease	J	09130 Environmental Information Processing	09131 Membrane transport	02010 ABC transporters [PATH:pac02010]	K16785	ecfT; energy-coupling factor transport system permease protein
2121	PPA_RS10580	2.01414	0.00325764	PPA_RS10580	2932944	PPA2106	endoglycoceramidase	I	#N/A	#N/A	#N/A	#N/A	#N/A
2302	PPA_RS11490	2.09043	0.0131612	PPA_RS11490	2931933	PPA2272	type II citrate synthase	J	09100 Metabolism	09101 Carbohydrate metabolism	00020 Citrate cycle (TCA cycle) [PATH:pac00020]	K01647	CS; citrate synthase [EC:2.3.3.1]
1273	PPA_RS06350	2.09913	0.0266551	PPA_RS06350	2932521	PPA2429	#N/A	#N/A	09120 Genetic Information Processing	09122 Translation	00970 Aminoacyl-tRNA biosynthesis [PATH:pac00970]	K14219	tRNA-Arg; tRNA Arg
1789	PPA_RS08875	2.1147	0.0200161	PPA_RS08875	2931402	PPA1758	methionine ABC transporter substrate-binding protein	G	09130 Environmental Information Processing	09131 Membrane transport	02010 ABC transporters [PATH:pac02010]	K02073	metQ; D-methionine transport system substrate-binding protein
1332	PPA_RS06605	2.13359	0.0197813	PPA_RS06605	2932848	PPA1312	hydrolase	#N/A	#N/A	#N/A	#N/A	#N/A	#N/A
1539	ispG	2.16119	0.0438652	ispG	2932950	PPA1506	4-hydroxy-3-methylbut-2-en-1-yl diphosphate synthase (flavodoxin)	P	09100 Metabolism	09109 Metabolism of terpenoids and polyketides	00900 Terpenoid backbone biosynthesis [PATH:pac00900]	K03526	gcpE; (E)-4-hydroxy-3-methylbut-2-enyl-diphosphate synthase [EC:1.17.7.1
566	rrf	2.22504	0.00616435	rrf	2932132	PPA2419	#N/A	#N/A	09120 Genetic Information Processing	09122 Translation	03010 Ribosome [PATH:pac03010]	K01985	5SrRNA; 5S ribosomal RNA
791	pyk	2.25948	0.0126432	pyk	2931756	PPA0769	pyruvate kinase	M N	09100 Metabolism	09101 Carbohydrate metabolism	00010 Glycolysis / Gluconeogenesis [PATH:pac00010]	K00873	PK; pyruvate kinase [EC:2.7.1.40]
114	PPA_RS00570	2.26509	0.0352257	PPA_RS00570	2932145	PPA0113	hypothetical protein	N	#N/A	#N/A	#N/A	#N/A	#N/A
314	radA	2.29598	0.0229219	radA	2931459	PPA0312	DNA repair protein RadA	I	#N/A	#N/A	#N/A	#N/A	#N/A
1240	PPA_RS06185	2.31228	0.0451104	PPA_RS06185	2931355	PPA1226	UDP-N-acetylglucosamine 1-carboxyvinyltransferase	#N/A	09100 Metabolism	09101 Carbohydrate metabolism	00520 Amino sugar and nucleotide sugar metabolism [PATH:pac00520]	K00790	murA; UDP-N-acetylglucosamine 1-carboxyvinyltransferase [EC:2.5.1.7]
812	PPA_RS04050	2.37223	0.0203303	PPA_RS04050	2932471	PPA0792	iron ABC transporter permease	R	#N/A	#N/A	#N/A	#N/A	#N/A
122	PPA_RS00610	2.43064	0.0184662	PPA_RS00610	2932146	PPA0120	hypothetical protein	F	#N/A	#N/A	#N/A	#N/A	#N/A
2136	PPA_RS10660	2.43298	0.0216776	PPA_RS10660	2932679	PPA2121	ribonucleotide-diphosphate reductase subunit alpha	D N	09100 Metabolism	09104 Nucleotide metabolism	00230 Purine metabolism [PATH:pac00230]	K00525	E1.17.4.1A; ribonucleoside-diphosphate reductase alpha chain [EC:1.17.4.
1101	PPA_RS05490	2.46388	0.049724	PPA_RS05490	2930982	PPA1087	transcriptional regulator	G	#N/A	#N/A	#N/A	#N/A	#N/A
2282	PPA_RS11405	2.48413	0.0331552	PPA_RS11405	2931377	PPA2256	MarR family transcriptional regulator	S	#N/A	#N/A	#N/A	#N/A	#N/A
687	PPA_RS03415	2.57669	0.0357491	PPA_RS03415	2931230	PPA0667	membrane protein	J	#N/A	#N/A	#N/A	#N/A	#N/A
1531	PPA_RS07565	2.57757	0.0320613	PPA_RS07565	2933045	PPA1498	metallophosphoesterase	C H R	#N/A	#N/A	#N/A	#N/A	#N/A
922	PPA_RS12455	2.60715	0.039474	PPA_RS12455	30769332		#N/A	#N/A	#N/A	#N/A	#N/A	#N/A	#N/A
1242	PPA_RS06195	2.6084	0.0313678	PPA_RS06195	2931306	PPA1228	cation transporter	C	#N/A	#N/A	#N/A	#N/A	#N/A
1335	PPA_RS06620	2.68811	0.0102142	PPA_RS06620	2932208	PPA1315	exodeoxyribonuclease V subunit gamma	E	09120 Genetic Information Processing	09124 Replication and repair	03440 Homologous recombination [PATH:pac03440]	K03583	recC; exodeoxyribonuclease V gamma subunit [EC:3.1.11.5]
367	PPA_RS01865	2.74284	0.0447825	PPA_RS01865	2932699	PPA0365	PTS fructose transporter subunit IIA	S	09100 Metabolism	09101 Carbohydrate metabolism	00052 Galactose metabolism [PATH:pac00052]	K02773	gatA; galactitol PTS system EIIA component [EC:2.7.1.200]
1434	PPA_RS07100	2.793	0.0183997	PPA_RS07100	2931416	PPA1404	tyrosine--tRNA ligase	#N/A	09120 Genetic Information Processing	09122 Translation	00970 Aminoacyl-tRNA biosynthesis [PATH:pac00970]	K01866	YARS; tyrosyl-tRNA synthetase [EC:6.1.1.1]
898	thiM	2.81412	0.0475316	thiM	2931842	PPA0885	hydroxyethylthiazole kinase	F	09100 Metabolism	09108 Metabolism of cofactors and vitamins	00730 Thiamine metabolism [PATH:pac00730]	K00878	thiM; hydroxyethylthiazole kinase [EC:2.7.1.50]
1534	PPA_RS07580	2.8248	0.00981474	PPA_RS07580	2931938	PPA1501	ABC transporter substrate-binding protein	O	#N/A	#N/A	#N/A	#N/A	#N/A
2369	PPA_RS13290	2.83205	0.00189005	PPA_RS13290	30769499	PPA2336	#N/A	#N/A	#N/A	#N/A	#N/A	#N/A	#N/A
668	PPA_RS03335	2.86169	0.00891742	PPA_RS03335	2931647	PPA0650	Xaa-Pro aminopeptidase	J	#N/A	#N/A	#N/A	#N/A	#N/A
529	PPA_RS02665	3.12973	0.00350756	PPA_RS02665	2932408	PPA0521	transporter	C	#N/A	#N/A	#N/A	#N/A	#N/A
691	glnA	3.14164	0.0307446	glnA	2932579	PPA0671	glutamine synthetase	G	09100 Metabolism	09101 Carbohydrate metabolism	00630 Glyoxylate and dicarboxylate metabolism [PATH:pac00630]	K01915	glnA; glutamine synthetase [EC:6.3.1.2]
848	PPA_RS04235	3.16276	0.0220732	PPA_RS04235	2932510	PPA0832	MFS transporter permease	G	#N/A	#N/A	#N/A	#N/A	#N/A
1592	PPA_RS13930	3.1695	0.0458724	PPA_RS13930	62675454		#N/A	#N/A	#N/A	#N/A	#N/A	#N/A	#N/A
461	PPA_RS02335	3.24196	0.0397033	PPA_RS02335	2932600	PPA0461	methylmalonate-semialdehyde dehydrogenase	K	09100 Metabolism	09101 Carbohydrate metabolism	00640 Propanoate metabolism [PATH:pac00640]	K00140	mmsA; malonate-semialdehyde dehydrogenase (acetylating) / methylmalonate
1903	PPA_RS09440	3.27572	0.0346143	PPA_RS09440	23324733		hypothetical protein	Q	#N/A	#N/A	#N/A	#N/A	#N/A
331	PPA_RS01690	3.32549	0.00254197	PPA_RS01690	2932383	PPA0330	short-chain dehydrogenase	E	#N/A	#N/A	#N/A	#N/A	#N/A
2335	glpK	3.34751	0.00474779	glpK	2931392	PPA2304	glycerol kinase	P	09100 Metabolism	09103 Lipid metabolism	00561 Glycerolipid metabolism [PATH:pac00561]	K00864	glpK; glycerol kinase [EC:2.7.1.30]
1835	PPA_RS09100	3.34991	0.0141322	PPA_RS09100	2931470	PPA1805	endo-beta-N-acetylglucosaminidase	T	#N/A	#N/A	#N/A	#N/A	#N/A
2337	PPA_RS11655	3.39741	0.0214613	PPA_RS11655	2931341	PPA2306	transcriptional regulator	J	#N/A	#N/A	#N/A	#N/A	#N/A
1178	PPA_RS05875	3.44681	0.0435036	PPA_RS05875	2931009	PPA1166	GTP pyrophosphokinase	F	09100 Metabolism	09104 Nucleotide metabolism	00230 Purine metabolism [PATH:pac00230]	K01139	spoT; GTP diphosphokinase / guanosine-3',5'-bis(diphosphate) 3'-diphosph
514	narI	3.53499	0.00905874	narI	2932782	PPA0507	nitrate reductase subunit gamma	K	09100 Metabolism	09102 Energy metabolism	00910 Nitrogen metabolism [PATH:pac00910]	K00374	narI; nitrate reductase gamma subunit [EC:1.7.5.1 1.7.99.-]
402	tdh	3.55563	0.00199795	tdh	2931139	PPA0402	l-threonine 3-dehydrogenase	C	09100 Metabolism	09105 Amino acid metabolism	00260 Glycine, serine and threonine metabolism [PATH:pac00260]	K00060	tdh; threonine 3-dehydrogenase [EC:1.1.1.103]
1829	PPA_RS09075	3.56952	0.0352695	PPA_RS09075	2932083	PPA1799	pantothenate kinase	S	09100 Metabolism	09108 Metabolism of cofactors and vitamins	00770 Pantothenate and CoA biosynthesis [PATH:pac00770]	K00867	coaA; type I pantothenate kinase [EC:2.7.1.33]
481	PPA_RS02425	3.58861	0.0392345	PPA_RS02425	2932284	PPA0477	cold-shock protein	H R	#N/A	#N/A	#N/A	#N/A	#N/A
160	PPA_RS00815	3.62658	0.00535745	PPA_RS00815	2933180	PPA0159	hypothetical protein	J	#N/A	#N/A	#N/A	#N/A	#N/A
407	PPA_RS02065	3.63767	0.0115433	PPA_RS02065	2932602	PPA0407	ABC transporter ATP-binding protein	D	09130 Environmental Information Processing	09131 Membrane transport	02010 ABC transporters [PATH:pac02010]	K05847	opuA; osmoprotectant transport system ATP-binding protein [EC:7.6.2.9]
273	PPA_RS01395	3.66445	0.0418987	PPA_RS01395	23324565		hypothetical protein	N	#N/A	#N/A	#N/A	#N/A	#N/A
211	PPA_RS01065	3.71126	0.00272054	PPA_RS01065	2932987	PPA0203	hypothetical protein	C	#N/A	#N/A	#N/A	#N/A	#N/A
330	PPA_RS01685	3.72314	0.00453907	PPA_RS01685	2932652	PPA0329	DNA-directed RNA polymerase sigma-70 factor	T F	#N/A	#N/A	#N/A	#N/A	#N/A
923	PPA_RS12460	3.96957	0.031659	PPA_RS12460	30769333		#N/A	#N/A	#N/A	#N/A	#N/A	#N/A	#N/A
1549	PPA_RS13770	3.99743	0.0234517	PPA_RS13770	43837090		#N/A	#N/A	#N/A	#N/A	#N/A	#N/A	#N/A
2283	PPA_RS11410	4.00895	0.0339175	PPA_RS11410	2931363	PPA2257	DNA repair exonuclease	E H	#N/A	#N/A	#N/A	#N/A	#N/A
1974	PPA_RS09805	4.10662	0.04086	PPA_RS09805	2933135	PPA1951	transporter	H	#N/A	#N/A	#N/A	#N/A	#N/A
1003	PPA_RS04995	4.10896	0.0249051	PPA_RS04995	2932974	PPA0990	endo-beta-N-acetylglucosaminidase	H	#N/A	#N/A	#N/A	#N/A	#N/A
639	PPA_RS03195	4.12975	0.000799287	PPA_RS03195	2931696	PPA0621	zinc-binding dehydrogenase	U	09100 Metabolism	09101 Carbohydrate metabolism	00040 Pentose and glucuronate interconversions [PATH:pac00040]	K00008	SORD; L-iditol 2-dehydrogenase [EC:1.1.1.14]
1007	pyrR	4.50306	0.0267587	pyrR	2932126	PPA0995	uracil phosphoribosyltransferase	F	09100 Metabolism	09104 Nucleotide metabolism	00240 Pyrimidine metabolism [PATH:pac00240]	K02825	pyrR; pyrimidine operon attenuation protein / uracil phosphoribosyltrans
1274	PPA_RS06355	4.56855	0.032034	PPA_RS06355	2932519	PPA1260	membrane protein	O	#N/A	#N/A	#N/A	#N/A	#N/A
110	PPA_RS00550	4.63867	0.0336671	PPA_RS00550	2931042	PPA0109	hypothetical protein	P	#N/A	#N/A	#N/A	#N/A	#N/A
167	PPA_RS00850	4.64081	0.0150156	PPA_RS00850	2932541	PPA0166	lactate permease	E	#N/A	#N/A	#N/A	#N/A	#N/A
1045	PPA_RS05205	4.6679	0.0207189	PPA_RS05205	2932057	PPA1033	beta-mannosidase	O	09100 Metabolism	09107 Glycan biosynthesis and metabolism	00511 Other glycan degradation [PATH:pac00511]	K01192	E3.2.1.25; beta-mannosidase [EC:3.2.1.25]
2275	PPA_RS11370	4.70549	0.0198571	PPA_RS11370	2931755	PPA2248	sn-glycerol-3-phosphate dehydrogenase subunit C	R	09100 Metabolism	09103 Lipid metabolism	00564 Glycerophospholipid metabolism [PATH:pac00564]	K00113	glpC; glycerol-3-phosphate dehydrogenase subunit C
1011	carB	4.7102	0.0179567	carB	2931079	PPA1000	carbamoyl-phosphate synthase large chain	E	09100 Metabolism	09104 Nucleotide metabolism	00240 Pyrimidine metabolism [PATH:pac00240]	K01955	carB; carbamoyl-phosphate synthase large subunit [EC:6.3.5.5]
2276	glpB	4.79264	0.00281801	glpB	2931427	PPA2249	glycerol-3-phosphate dehydrogenase subunit B	R	09100 Metabolism	09103 Lipid metabolism	00564 Glycerophospholipid metabolism [PATH:pac00564]	K00112	glpB; glycerol-3-phosphate dehydrogenase subunit B [EC:1.1.5.3]
2172	PPA_RS10835	4.79939	0.0423346	PPA_RS10835	2932369	PPA2151	glutamine amidotransferase	C E	#N/A	#N/A	#N/A	#N/A	#N/A
820	PPA_RS13560	4.95434	0.00342763	PPA_RS13560	43445292		#N/A	#N/A	#N/A	#N/A	#N/A	#N/A	#N/A
560	PPA_RS02815	4.95828	0.0217364	PPA_RS02815	2932325	PPA2416	#N/A	#N/A	09120 Genetic Information Processing	09122 Translation	00970 Aminoacyl-tRNA biosynthesis [PATH:pac00970]	K14228	tRNA-Leu; tRNA Leu
111	PPA_RS00555	5.21175	0.0384088	PPA_RS00555	2932127	PPA0110	4-amino-5-aminomethyl-2-methylpyrimidine hydrolase	I	09100 Metabolism	09108 Metabolism of cofactors and vitamins	00730 Thiamine metabolism [PATH:pac00730]	K00941	thiD; hydroxymethylpyrimidine/phosphomethylpyrimidine kinase [EC:2.7.1.4
1529	PPA_RS07555	5.33196	0.000629682	PPA_RS07555	2933049	PPA1496	hypothetical protein	H	#N/A	#N/A	#N/A	#N/A	#N/A
518	PPA_RS02610	5.88194	0.0112711	PPA_RS02610	2932514	PPA0511	MFS transporter	G	09100 Metabolism	09102 Energy metabolism	00910 Nitrogen metabolism [PATH:pac00910]	K02575	NRT; MFS transporter, NNP family, nitrate/nitrite transporter
210	ffs	5.95763	0.0146971	ffs	30769261		#N/A	#N/A	#N/A	#N/A	#N/A	#N/A	#N/A
1152	PPA_RS05745	6.02448	0.00131755	PPA_RS05745	2931995	PPA1140	transcriptional regulator	#N/A	#N/A	#N/A	#N/A	#N/A	#N/A
657	glgA	6.16614	0.00432069	glgA	2931677	PPA0639	glycosyl transferase family 1	R	09100 Metabolism	09101 Carbohydrate metabolism	00500 Starch and sucrose metabolism [PATH:pac00500]	K16148	glgM; alpha-maltose-1-phosphate synthase [EC:2.4.1.342]
1081	PPA_RS05390	6.37597	0.0333025	PPA_RS05390	2932766	PPA1069	amino acid transporter	J	#N/A	#N/A	#N/A	#N/A	#N/A
73	PPA_RS00360	6.39535	0.0102037	PPA_RS00360	2932893	PPA0074	ABC transporter ATP-binding protein	R	#N/A	#N/A	#N/A	#N/A	#N/A
891	PPA_RS04445	6.67091	0.00101264	PPA_RS04445	2930945	PPA0878	hypothetical protein	M	#N/A	#N/A	#N/A	#N/A	#N/A
226	PPA_RS12115	6.75514	0.00293548	PPA_RS12115	30769264	PPA0220	#N/A	#N/A	#N/A	#N/A	#N/A	#N/A	#N/A
57	PPA_RS00280	6.77737	0.00575211	PPA_RS00280	2931166	PPA0059	sugar-binding protein	#N/A	09130 Environmental Information Processing	09131 Membrane transport	02010 ABC transporters [PATH:pac02010]	K10240	cebE; cellobiose transport system substrate-binding protein
1455	PPA_RS07205	7.00452	0.0063815	PPA_RS07205	2931750	PPA1425	lysophospholipase	#N/A	#N/A	#N/A	#N/A	#N/A	#N/A
1697	PPA_RS08430	7.26243	0.00927334	PPA_RS08430	2932691	PPA1667	hypothetical protein	C E	#N/A	#N/A	#N/A	#N/A	#N/A
674	PPA_RS03355	9.0196	0.00312008	PPA_RS03355	2931651	PPA0656	iron ABC transporter substrate-binding protein	V F	#N/A	#N/A	#N/A	#N/A	#N/A
2381	PPA_RS13310	11.5611	0.0483291	PPA_RS13310	30769503	PPA2345	#N/A	#N/A	#N/A	#N/A	#N/A	#N/A	#N/A
2175	PPA_RS10850	15.7546	0.0480047	PPA_RS10850	2932347	PPA2154	peptide ABC transporter permease	H	09130 Environmental Information Processing	09131 Membrane transport	02010 ABC transporters [PATH:pac02010]	K15582	oppC; oligopeptide transport system permease protein
1043	PPA_RS05195	16.1184	0.0344358	PPA_RS05195	2931179	PPA1031	RNA polymerase sigma factor SigB	V M	#N/A	#N/A	#N/A	#N/A	#N/A
847	PPA_RS04230	42.991	0.019979	PPA_RS04230	2932505	PPA0831	TetR family transcriptional regulator	C	#N/A	#N/A	#N/A	#N/A	#N/A

## Sheet: Supplementary Data 4
KEGG pathway			KEGG No.	C3314	C3320	Group	GenBank annotation
09100 Metabolism	09101 Carbohydrate metabolism	00010 Glycolysis / Gluconeogenesis [PATH:pac00010]	PPA0769	2.02	2.58	2.26	pyruvate kinase
		00020 Citrate cycle (TCA cycle) [PATH:pac00020]	PPA2272	2.42	1.83	2.09	citrate synthase 1
		00040 Pentose and glucuronate interconversions [PATH:pac00040]	PPA0621	3.98	4.28	4.13	zinc-binding dehydrogenase
		00051 Fructose and mannose metabolism [PATH:pac00051]	PPA0142	0.39	0.32	0.35	phosphotransferase system
		00052 Galactose metabolism [PATH:pac00052]	PPA0365	2.93	2.53	2.74	putative PTS system
		00500 Starch and sucrose metabolism [PATH:pac00500]	PPA1113	0.43	0.46	0.44	trehalose synthase
		00500 Starch and sucrose metabolism [PATH:pac00500]	PPA0639	5.13	7.89	6.17	putative glycosyl transferase
		00520 Amino sugar and nucleotide sugar metabolism [PATH:pac00520]	PPA0148	0.17	0.12	0.15	putative UDP-N-acetylglucosamine 2-epimerase
		00520 Amino sugar and nucleotide sugar metabolism [PATH:pac00520]	PPA1997	0.43	0.41	0.42	N-acetylmannosamine-6-phosphate 2-epimerase
		00520 Amino sugar and nucleotide sugar metabolism [PATH:pac00520]	PPA2164	0.47	0.39	0.43	putative beta-N-acetylglucosaminidase precursor
		00520 Amino sugar and nucleotide sugar metabolism [PATH:pac00520]	PPA1226	2.83	1.99	2.31	UDP-N-acetylglucosamine 1-carboxyvinyltransferase
		00630 Glyoxylate and dicarboxylate metabolism [PATH:pac00630]	PPA0671	2.83	3.64	3.14	glutamine synthetase
		00640 Propanoate metabolism [PATH:pac00640]	PPA0461	2.31	4.72	3.24	methylmalonic acid semialdehyde dehydrogenase
	09102 Energy metabolism	00190 Oxidative phosphorylation [PATH:pac00190]	PPA1238	0.3	0.55	0.41	ATP synthase epsilon chain
		00190 Oxidative phosphorylation [PATH:pac00190]	PPA1240	0.21	0.38	0.29	ATP synthase gamma chain
		00190 Oxidative phosphorylation [PATH:pac00190]	PPA1241	0.22	0.29	0.25	ATP synthase alpha chain
		00190 Oxidative phosphorylation [PATH:pac00190]	PPA1242	0.13	0.06	0.1	ATP synthase delta chain
		00190 Oxidative phosphorylation [PATH:pac00190]	PPA1243	0.2	0.08	0.15	ATP synthase B chain
		00190 Oxidative phosphorylation [PATH:pac00190]	PPA0175	0.34	0.11	0.22	cytochrome d ubiquinol oxidase
		00190 Oxidative phosphorylation [PATH:pac00190]	PPA0176	0.41	0.23	0.32	cytochrome d ubiquinol oxidase subunit I
		00190 Oxidative phosphorylation [PATH:pac00190]	PPA0702	0.47	0.37	0.42	cytochrome c oxidase polypeptide I
		00190 Oxidative phosphorylation [PATH:pac00190]	PPA1901	0.37	0.26	0.31	NADH dehydrogenase subunit
		00190 Oxidative phosphorylation [PATH:pac00190]	PPA1922	0.11	0.1	0.1	NADH dehydrogenase I chain N
		00190 Oxidative phosphorylation [PATH:pac00190]	PPA1926	0.14	0.08	0.11	NADH dehydrogenase I chain J
		00190 Oxidative phosphorylation [PATH:pac00190]	PPA1928	0.13	0.05	0.09	NADH dehydrogenase I chain I
		00190 Oxidative phosphorylation [PATH:pac00190]	PPA1929	0.16	0.06	0.12	NADH dehydrogenase I chain H
		00190 Oxidative phosphorylation [PATH:pac00190]	PPA1930	0.1	0.08	0.09	NADH dehydrogenase I chain G
		00190 Oxidative phosphorylation [PATH:pac00190]	PPA1933	0.16	0.1	0.13	NADH dehydrogenase I chain D
		00190 Oxidative phosphorylation [PATH:pac00190]	PPA1934	0.12	0.12	0.12	NADH dehydrogenase I chain C
		00680 Methane metabolism [PATH:pac00680]	PPA0483	0.61	0.38	0.49	phosphoserine aminotransferase
		00910 Nitrogen metabolism [PATH:pac00910]	PPA0507	4.6	2.83	3.53	nitrate reductase gamma subunit
		00910 Nitrogen metabolism [PATH:pac00910]	PPA0511	5.65	6.19	5.88	nitrate/nitrite transporter
		00920 Sulfur metabolism [PATH:pac00920]	PPA0963	0.18	0.23	0.2	cysteine synthase
	09103 Lipid metabolism	00561 Glycerolipid metabolism [PATH:pac00561]	PPA1401	0.24	0.42	0.31	putative hydrolase
		00561 Glycerolipid metabolism [PATH:pac00561]	PPA2304	3.45	3.26	3.35	glycerol kinase 2
		00564 Glycerophospholipid metabolism [PATH:pac00564]	PPA2248	5.92	4.02	4.71	anaerobic glycerol-3-phosphate dehydrogenase subunit C
		00564 Glycerophospholipid metabolism [PATH:pac00564]	PPA2249	6.02	3.97	4.79	anaerobic glycerol-3-phosphate dehydrogenase subunit B
	09104 Nucleotide metabolism	00230 Purine metabolism [PATH:pac00230]	PPA1164	0.18	0.26	0.21	adenine phosphoribosyltransferase
		00230 Purine metabolism [PATH:pac00230]	PPA1166	2.64	4.45	3.45	GTP pyrophosphokinase
		00230 Purine metabolism [PATH:pac00230]	PPA1701	0.31	0.2	0.25	phosphoribosylaminoimidazole carboxylase catalytic subunit
		00230 Purine metabolism [PATH:pac00230]	PPA1764	0.33	0.25	0.29	GMP synthase [glutamine-hydrolyzing]
		00230 Purine metabolism [PATH:pac00230]	PPA1834	0.3	0.22	0.26	adenylate kinase
		00230 Purine metabolism [PATH:pac00230]	PPA1969	0.29	0.22	0.25	phosphoribosylformylglycinamidine cyclo-ligase
		00230 Purine metabolism [PATH:pac00230]	PPA1992	0.21	0.28	0.24	adenylosuccinate lyase
		00230 Purine metabolism [PATH:pac00230]	PPA1993	0.26	0.32	0.29	phosphoribosylamine-glycine ligase
		00230 Purine metabolism [PATH:pac00230]	PPA2121	2.51	2.35	2.43	ribonucleoside-diphosphate reductase alpha chain
		00240 Pyrimidine metabolism [PATH:pac00240]	PPA0243	0.24	0.16	0.21	putative thymidylate kinase
		00240 Pyrimidine metabolism [PATH:pac00240]	PPA0995	3.84	5.19	4.5	pyrimidine operon regulatory protein PyrR
		00240 Pyrimidine metabolism [PATH:pac00240]	PPA1000	4.38	5.02	4.71	carbamoyl-phosphate synthase large chain
		00240 Pyrimidine metabolism [PATH:pac00240]	PPA1054	0.49	0.48	0.49	deoxyuridine 5'-triphosphate nucleotidohydrolase
		00240 Pyrimidine metabolism [PATH:pac00240]	PPA1209	0.46	0.42	0.44	cytidylate kinase
	09105 Amino acid metabolism	00260 Glycine, serine and threonine metabolism [PATH:pac00260]	PPA1132	0.29	0.35	0.32	tryptophan synthase alpha chain
		00260 Glycine, serine and threonine metabolism [PATH:pac00260]	PPA0402	3.19	4.02	3.56	threonine 3-dehydrogenase
		00400 Phenylalanine, tyrosine and tryptophan biosynthesis [PATH:pac00400]	PPA1183	0.27	0.4	0.33	shikimate kinase
		00400 Phenylalanine, tyrosine and tryptophan biosynthesis [PATH:pac00400]	PPA1766	0.32	0.34	0.33	chorismate mutase
		00400 Phenylalanine, tyrosine and tryptophan biosynthesis [PATH:pac00400]	PPA1686	0.51	0.28	0.38	3-dehydroquinate dehydratase
	09107 Glycan biosynthesis and metabolism	00511 Other glycan degradation [PATH:pac00511]	PPA1033	5.59	3.86	4.67	beta-mannosidase
		00542 O-Antigen repeat unit biosynthesis [PATH:pac00542]	PPA1248	0.17	0.22	0.19	putative undecaprenyl-phosphate alpha-N-acetylglucosaminyltransferase
	09108 Metabolism of cofactors and vitamins	00130 Ubiquinone and other terpenoid-quinone biosynthesis [PATH:pac00130]	PPA0903	0.21	0.16	0.18	menaquinone biosynthesis protein
		00130 Ubiquinone and other terpenoid-quinone biosynthesis [PATH:pac00130]	PPA0904	0.25	0.22	0.24	isochorismate synthetase
		00130 Ubiquinone and other terpenoid-quinone biosynthesis [PATH:pac00130]	PPA0902	0.22	0.41	0.3	O-succinylbenzoate-CoA synthase
		00670 One carbon pool by folate [PATH:pac00670]	PPA1743	0.45	0.39	0.42	methylenetetrahydrofolate dehydrogenase
		00730 Thiamine metabolism [PATH:pac00730]	PPA0885	3.12	2.49	2.81	hydroxyethylthiazole kinase
		00730 Thiamine metabolism [PATH:pac00730]	PPA0110	7.59	3.64	5.21	putative thiamine biosynthesis protein
		00740 Riboflavin metabolism [PATH:pac00740]	PPA0064	0.3	0.39	0.35	putative hydrolase
		00760 Nicotinate and nicotinamide metabolism [PATH:pac00760]	PPA1318	0.24	0.3	0.28	NADH pyrophosphatase
		00760 Nicotinate and nicotinamide metabolism [PATH:pac00760]	PPA0625	0.41	0.36	0.39	NAD(P) transhydrogenase subunit alpha
		00770 Pantothenate and CoA biosynthesis [PATH:pac00770]	PPA1799	7.06	2.32	3.57	pantothenate kinase
		00790 Folate biosynthesis [PATH:pac00790]	PPA0821	0.39	0.42	0.4	folylpolyglutamate synthase
		00860 Porphyrin metabolism [PATH:pac00860]	PPA0308	0.19	0.21	0.2	ferrochelatase
		00860 Porphyrin metabolism [PATH:pac00860]	PPA1920	0.21	0.21	0.21	putative CobF protein (tetrapyrrole methylase)
		00860 Porphyrin metabolism [PATH:pac00860]	PPA0307	0.21	0.25	0.23	glutamyl-tRNA reductase
		00860 Porphyrin metabolism [PATH:pac00860]	PPA0423	0.24	0.36	0.3	cobalamin synthesis protein
		00860 Porphyrin metabolism [PATH:pac00860]	PPA0422	0.31	0.35	0.33	tetrapyrrole methylase
		00860 Porphyrin metabolism [PATH:pac00860]	PPA0301	0.41	0.53	0.46	glutamate-1-semialdehyde 2
	09109 Metabolism of terpenoids and polyketides	00900 Terpenoid backbone biosynthesis [PATH:pac00900]	PPA1506	1.8	2.57	2.16	1-hydroxy-2-methyl-2-(E)-butenyl 4-diphosphate synthase
09120 Genetic Information Processing	09121 Transcription	03020 RNA polymerase [PATH:pac03020]	PPA1883	0.27	0.21	0.24	DNA-directed RNA polymerase beta' chain
	09122 Translation	00970 Aminoacyl-tRNA biosynthesis [PATH:pac00970]	PPA0893	0.36	0.2	0.28	leucyl-tRNA synthetase
		00970 Aminoacyl-tRNA biosynthesis [PATH:pac00970]	PPA2429	2.18	2.04	2.1	tRNA-Arg
		00970 Aminoacyl-tRNA biosynthesis [PATH:pac00970]	PPA1404	2.32	3.55	2.79	tyrosyl-tRNA synthetase
		00970 Aminoacyl-tRNA biosynthesis [PATH:pac00970]	PPA2416	3.51	7.41	4.96	tRNA-Leu
		03010 Ribosome [PATH:pac03010]	PPA1802	0.33	0.19	0.26	30S ribosomal protein S9
		03010 Ribosome [PATH:pac03010]	PPA1889	0.27	0.52	0.38	50S ribosomal protein L1
		03010 Ribosome [PATH:pac03010]	PPA1890	0.27	0.5	0.39	50S ribosomal protein L11
		03010 Ribosome [PATH:pac03010]	PPA1825	0.48	0.44	0.46	50S ribosomal protein L17
		03010 Ribosome [PATH:pac03010]	PPA2419	2.09	2.36	2.23	5SrRNA
	09123 Folding, sorting and degradation	03018 RNA degradation [PATH:pac03018]	PPA1014	0.21	0.38	0.3	conserved protein
		03050 Proteasome [PATH:pac03050]	PPA1207	0.27	0.18	0.23	20S proteasome alpha-subunit
		03050 Proteasome [PATH:pac03050]	PPA1206	0.46	0.51	0.49	20S proteasome beta-subunit precursor
		03060 Protein export [PATH:pac03060]	PPA1333	0.22	0.16	0.19	preprotein translocase SecA subunit
		03060 Protein export [PATH:pac03060]	PPA1163	0.22	0.22	0.22	translocase subunit SecF
		03060 Protein export [PATH:pac03060]	PPA1162	0.27	0.31	0.29	translocase subunit SecD
		03060 Protein export [PATH:pac03060]	PPA1835	0.42	0.2	0.31	preprotein translocase SecY subunit
		03060 Protein export [PATH:pac03060]	PPA1379	0.45	0.31	0.39	hypothetical protein
	09124 Replication and repair	03410 Base excision repair [PATH:pac03410]	PPA0558	0.5	0.27	0.39	uracil-DNA glycosylase
		03410 Base excision repair [PATH:pac03410]	PPA0300	0.48	0.51	0.5	A/G-specific adenine glycosylase
		03420 Nucleotide excision repair [PATH:pac03420]	PPA1756	0.38	0.17	0.28	ATP-dependent DNA helicase
		03440 Homologous recombination [PATH:pac03440]	PPA1159	0.11	0.11	0.11	holliday junction DNA helicase RuvA
		03440 Homologous recombination [PATH:pac03440]	PPA1158	0.2	0.29	0.24	crossover junction endodeoxyribonuclease RuvC
		03440 Homologous recombination [PATH:pac03440]	PPA1315	2.92	2.47	2.69	exodeoxyribonuclease V gamma chain
09130 Environmental Information Processing	09131 Membrane transport	02010 ABC transporters [PATH:pac02010]	PPA1352	0.16	0.21	0.18	cell division protein
		02010 ABC transporters [PATH:pac02010]	PPA1353	0.16	0.28	0.22	cell division ATP-binding protein
		02010 ABC transporters [PATH:pac02010]	PPA0173	0.4	0.3	0.36	transport ATP-binding protein
		02010 ABC transporters [PATH:pac02010]	PPA1812	1.89	2.14	2	ABC transporter-associated permease
		02010 ABC transporters [PATH:pac02010]	PPA1758	2.19	2.04	2.11	outer membrane lipoprotein
		02010 ABC transporters [PATH:pac02010]	PPA0407	5.11	2.79	3.64	putative ABC transporter ATP-binding subunit
		02010 ABC transporters [PATH:pac02010]	PPA0059	11.26	4.75	6.78	sugar-binding protein
		02010 ABC transporters [PATH:pac02010]	PPA2154	11.44	20.85	15.75	putative peptide ABC transporter

## Sheet: Supplementary Data 5
NCBI Accession No.
Bioproject	Name	Biosample	SRA
PRJNA867520	3314C	SAMN30209843	SRR20999606
PRJNA867520	3314P	SAMN30203641	SRR20999573
PRJNA867520	3320C	SAMN30222271	SRR20999605
PRJNA867520	3320P	SAMN30222283	SRR20999604

## Sheet: Supplementary Data 6
Sample	Processed_read	Mapped_read	Mapping_rate (%)
B3314C	30727742	29805418	97
B3314P	28504422	24102301	84.56
B3320C	36909850	34301171	92.93
B3320P	29639370	24787074	83.63

## Sheet: Supplementary Data 7
No.	Name	Sequence (5'-3')
1	PPA0831-RTF	ACAGCAATTCGCACTCAAG
2	PPA0831-RTR	TGGCAAAGGCATCCAAGAC
3	PPA1031-RTF	CGGATACCACCACTAAGGAAC
4	PPA1031-RTR	TAACGGCATCTGAGACCGAC
5	wecB-RTF	CGACCACAAGATCATCCATACC
6	wecB-RTR	CCTACACCAAGATGCAGGTC
7	PPA1997-RTF	CTCGGTTGATGACGGATTGT
8	PPA1997-RTR	AGGGCTTCAATAACCTCATAGTC
9	nuoI-RTF	TGTTCCGCAAGTCCTTCACC
10	nuoI-RTR	TCACAACCCACACACTTTTCC
11	PPA1930-RTF	TTCCTCCTCATTAACCACCC
12	PPA1930-RTR	TCATAGCGAGACTCACCAC
13	cobJ-RTF	CACGGATATCTCGGCACTATTA
14	cobJ-RTR	GTCCAAGTTTCTGACGCTTATC
15	cobF-RTF	GTCCTCTTTGTCGTCCTCAAG
16	cobF-RTR	ATGTGCAACCCATCGAAGT
17	16S-Cuti-RTF	TTGTAAACCGCTTTCGCC
18	16S-Cuti-RTR	ATTCCATTCTCCCCTACCTTC
